# Supplementary material for: Quantitative Structure–Activity Relationship in the Series of 5-Ethyluridine, N2-Guanine, and 6-Oxopurine Derivatives with Pronounced Anti-Herpetic Activity
Source: Molecules. 2023 Nov 22;28(23):7715. doi: 10.3390/molecules28237715 (PMC10708366; doi:10.3390/molecules28237715)
Supplement: Supplementary file 1 [file molecules-28-07715-s001.zip]

Archive with 1 entries (1 files):
- molecules-2665158-supplementary.pdf
